# Supplementary material for: Glioblastoma cytotoxicity conferred through dual disruption of endolysosomal homeostasis by Vacquinol-1
Source: Neurooncol Adv. 2021 Oct 15;3(1):vdab152. doi: 10.1093/noajnl/vdab152 (PMC8577523; doi:10.1093/noajnl/vdab152)
Supplement: vdab152_suppl_Supplementary_Table_S1 [file vdab152_suppl_supplementary_table_s1.xlsx]

## Sheet: Sheet1
			U3013MG		U3024MG
Protein ID	Gene Name	Unique Peptides	Protein Score	% competition Vacq1 vs DMSO	Protein Score	% competition Vacq1 vs DMSO
CALM_HUMAN	CALM1	11	833	92.7773	731	94.126
TLN1_HUMAN	TLN1	65	2703	92.7004	3282	91.7501
PLIN3_HUMAN	PLIN3	10	804	96.1391	438	87.6881
PLPL6_HUMAN	PNPLA6	4	201	87.3752	314	88.5418
IF4G1_HUMAN	EIF4G1	8	552	85.7013	443	82.5953
SFXN1_HUMAN	SFXN1	6	267	80.0907	245	86.1601
API5_HUMAN	API5	15	458	82.2365	313	83.9223
SRPRB_HUMAN	SRPRB	6	356	80.6684	297	85.2302
CKAP4_HUMAN	CKAP4	32	1112	82.0268	1142	83.6577
ADT3_HUMAN	SLC25A6	4	414	84.6418	556	78.0868
TBRG4_HUMAN	TBRG4	12	202	80.2842	296	81.8472
AT2C1_HUMAN	ATP2C1	7	298	79.3611	438	82.5393
MAVS_HUMAN	MAVS	4	265	76.7737	213	83.7356
VAV2_HUMAN	VAV2	8	391	76.322	317	83.9465
CD44_HUMAN	CD44	11	407	78.3958	346	81.3627
MTOR_HUMAN	MTOR	4	299	77.969	306	80.7851
EHD1_HUMAN	EHD1	17	578	75.6954	851	81.0926
SF3B1_HUMAN	SF3B1	10	477	81.0506	486	74.9444
SRPR_HUMAN	SRPR	6	219	76.6246	227	78.9111
ATLA3_HUMAN	ATL3	20	538	70.7572	888	84.7529
SNX8_HUMAN	SNX8	9	300	76.0529	246	79.4229
NCLN_HUMAN	NCLN	17	415	74.9461	581	79.5373
PDS5A_HUMAN	PDS5A	11	997	78.4493	432	75.6365
TAP1_HUMAN	TAP1	6	267	76.4775	258	76.9913
PTN1_HUMAN	PTPN1	13	349	76.3068	390	76.3922
CKAP5_HUMAN	CKAP5	21	1059	78.7027	868	73.771
IF4G2_HUMAN	EIF4G2	10	660	72.371	470	79.832
MPCP_HUMAN	SLC25A3	9	351	71.8508	360	79.3594
ESYT2_HUMAN	ESYT2	6	234	73.3001	306	77.8996
AT2A2_HUMAN	ATP2A2	21	678	73.1875	723	77.9278
CND3_HUMAN	NCAPG	8	369	74.9791	416	75.8751
EI2BA_HUMAN	EIF2B1	4	221	73.5148	270	77.2031
TFR1_HUMAN	TFRC	5	290	67.1735	331	83.0157
ATLA1_HUMAN	ATL1	11	249	65.8773	509	83.5643
NU205_HUMAN	NUP205	14	540	76.4048	934	72.9182
4F2_HUMAN	SLC3A2	7	344	70.0922	412	79.1666
RTN4_HUMAN	RTN4	15	466	71.8056	825	77.3539
TNPO3_HUMAN	TNPO3	23	659	68.6085	1317	79.4571
XPO7_HUMAN	XPO7	19	784	66.0988	814	81.9233
RPN1_HUMAN	RPN1	15	488	68.4638	433	79.482
ERG1_HUMAN	SQLE	11	239	69.3261	297	78.5298
OAS3_HUMAN	OAS3	6	329	71.2348	585	75.8492
TMX3_HUMAN	TMX3	14	340	64.3452	431	82.6498
CTND1_HUMAN	CTNND1	13	644	74.9397	616	71.6757
PI4KA_HUMAN	PI4KA	4	238	78.2921	284	68.2004
CPT1A_HUMAN	CPT1A	4	281	69.76	338	75.7998
RPN2_HUMAN	RPN2	13	412	69.5121	455	74.9248
CND1_HUMAN	NCAPD2	13	511	67.7632	474	75.5569
ZW10_HUMAN	ZW10	9	377	69.0908	308	72.9915
PLXB2_HUMAN	PLXNB2	6	407	72.699	479	69.1231
XPO4_HUMAN	XPO4	6	301	68.6426	333	72.8713
NIBL1_HUMAN	FAM129B	10	417	70.2175	307	71.0875
CLAP1_HUMAN	CLASP1	5	322	83.7657	561	57.3015
CUL4B_HUMAN	CUL4B	13	579	68.3878	338	72.3839
OPA1_HUMAN	OPA1	6	312	74.6268	372	66.1016
LONM_HUMAN	LONP1	8	472	67.6792	432	72.0047
KNTC1_HUMAN	KNTC1	8	308	68.7872	476	69.9555
VPS4B_HUMAN	VPS4B	9	272	67.4466	365	71.1155
EXOC4_HUMAN	EXOC4	8	372	60.2844	616	77.7161
IQGA1_HUMAN	IQGAP1	65	3708	77.722	2247	60.0673
PRKDC_HUMAN	PRKDC	54	2801	72.3554	2016	64.7509
UMPS_HUMAN	UMPS	13	253	70.1249	305	66.9506
EHD4_HUMAN	EHD4	28	1435	65.2354	346	71.8057
LMAN1_HUMAN	LMAN1	14	249	61.5328	291	75.0675
TM165_HUMAN	TMEM165	5	227	73.0631	205	63.0972
COPG1_HUMAN	COPG1	32	976	68.8368	1052	66.9979
ARF4_HUMAN	ARF4	5	254	63.5252	288	71.8624
RIC8A_HUMAN	RIC8A	12	439	65.4419	366	69.1353
AL3A2_HUMAN	ALDH3A2	4	225	57.949	264	76.1315
TBCD5_HUMAN	TBC1D5	4	244	62.9338	246	71.0865
IPO8_HUMAN	IPO8	5	283	62.9297	238	70.9954
STXB3_HUMAN	STXBP3	14	344	71.3374	224	61.7964
DJC13_HUMAN	DNAJC13	5	288	67.1578	223	65.3474
NNTM_HUMAN	NNT	7	245	60.3774	385	72.0449
XPO2_HUMAN	CSE1L	19	816	60.8596	1017	70.1984
MMS19_HUMAN	MMS19	10	298	62.5762	385	68.1067
IPO7_HUMAN	IPO7	27	1395	63.0953	1496	67.3853
MIC60_HUMAN	IMMT	5	243	61.0598	375	69.2989
CALX_HUMAN	CANX	9	522	59.2352	393	70.782
FLNA_HUMAN	FLNA	117	5918	73.5038	5386	54.5408
XPOT_HUMAN	XPOT	17	779	62.1094	837	65.9349
PSMD3_HUMAN	PSMD3	30	458	67.1818	518	60.2405
IPO4_HUMAN	IPO4	5	344	52.9172	401	73.9228
ITB1_HUMAN	ITGB1	4	209	53.8939	205	72.7088
NUP93_HUMAN	NUP93	13	518	64.4806	562	62.0132
UBP24_HUMAN	USP24	14	872	70.7676	514	55.7027
KS6A3_HUMAN	RPS6KA3	4	292	57.536	247	68.5879
VPS16_HUMAN	VPS16	12	569	57.8327	264	67.2269
DC1L2_HUMAN	DYNC1LI2	12	326	62.1174	453	62.7518
FDFT_HUMAN	FDFT1	13	529	71.5447	458	52.3971
TNPO2_HUMAN	TNPO2	7	616	59.3732	538	64.2246
IPO9_HUMAN	IPO9	12	466	60.5141	453	63.0535
SYYC_HUMAN	YARS	36	531	59.835	658	63.4293
LPPRC_HUMAN	LRPPRC	41	1847	60.5471	1475	62.6174
CD166_HUMAN	ALCAM	5	231	52.3015	222	70.4359
UN45A_HUMAN	UNC45A	28	1072	61.3207	869	61.0105
VDAC3_HUMAN	VDAC3	8	601	46.9295	594	75.2678
XPO5_HUMAN	XPO5	9	476	49.8648	360	71.6861
CH60_HUMAN	HSPD1	45	843	55.3406	1610	66.165
HNRPM_HUMAN	HNRNPM	7	241	58.1886	471	63.1486
NUCB2_HUMAN	NUCB2	15	488	62.8256	361	58.2371
SKIV2_HUMAN	SKIV2L	8	479	63.1905	504	57.7905
VATH_HUMAN	ATP6V1H	14	388	49.7928	347	70.353
NAMPT_HUMAN	NAMPT	29	664	58.5774	1151	61.5525
KCC2G_HUMAN	CAMK2G	9	636	82.603	292	37.0602
VP33A_HUMAN	VPS33A	11	315	56.965	309	62.6583
DHC24_HUMAN	DHCR24	14	390	51.0938	280	68.4621
VPS18_HUMAN	VPS18	10	507	50.152	423	68.7465
SYMPK_HUMAN	SYMPK	5	330	52.2967	375	66.0222
COPB_HUMAN	COPB1	42	1637	53.2402	1726	64.9843
SMC1A_HUMAN	SMC1A	6	403	68.0043	328	50.0121
COPA_HUMAN	COPA	7	251	58.8576	503	58.8263
ADT2_HUMAN	SLC25A5	6	574	49.6601	581	67.3183
DC1L1_HUMAN	DYNC1LI1	24	586	58.6248	561	58.3519
PDC6I_HUMAN	PDCD6IP	15	814	51.3612	657	65.3087
DYHC1_HUMAN	DYNC1H1	66	3064	70.0457	3619	46.4231
SMC2_HUMAN	SMC2	7	256	62.0499	371	53.3625
HEAT2_HUMAN	HEATR2	6	311	43.9391	355	71.1841
1433T_HUMAN	YWHAQ	5	535	55.6988	545	59.3299
MYOF_HUMAN	MYOF	14	724	51.0055	395	63.4068
TNPO1_HUMAN	TNPO1	20	1040	54.7645	960	59.0248
DYN2_HUMAN	DNM2	7	521	58.654	354	55.1253
ECHA_HUMAN	HADHA	7	305	45.894	451	67.6066
CLCC1_HUMAN	CLCC1	17	350	42.1499	419	71.2148
GDS1_HUMAN	RAP1GDS1	20	521	46.223	493	67.0094
RBGPR_HUMAN	RAB3GAP2	7	269	64.9873	509	48.2019
TTC37_HUMAN	TTC37	9	793	59.445	597	52.7416
SMC3_HUMAN	SMC3	10	608	63.0707	432	49.0614
IPO5_HUMAN	IPO5	54	2126	53.9504	1770	57.9325
SERA_HUMAN	PHGDH	23	778	52.3252	884	59.0635
ATPA_HUMAN	ATP5A1	40	842	51.6559	1084	58.6513
ABCD3_HUMAN	ABCD3	14	410	71.1786	308	38.4581
ATX10_HUMAN	ATXN10	18	803	68.1528	678	41.2847
CTNA1_HUMAN	CTNNA1	10	521	50.7676	539	58.2511
XPO1_HUMAN	XPO1	33	1298	46.2013	1378	62.4512
DNM1L_HUMAN	DNM1L	10	503	44.7571	402	63.8666
SMC4_HUMAN	SMC4	12	677	62.4363	492	45.864
ECH1_HUMAN	ECH1	14	662	53.9785	756	54.0168
PYGB_HUMAN	PYGB	83	4196	53.7297	3135	54.2506
MON2_HUMAN	MON2	9	387	57.1085	284	50.7878
ACSL3_HUMAN	ACSL3	11	267	37.798	415	69.5676
RB3GP_HUMAN	RAB3GAP1	7	294	57.8933	405	48.3466
SC31A_HUMAN	SEC31A	12	581	48.7964	908	57.2058
PAR14_HUMAN	PARP14	9	356	49.2428	551	56.3351
DD19A_HUMAN	DDX19A	5	223	57.1191	523	48.3111
PML_HUMAN	PML	10	210	52.1597	203	52.6497
MSH6_HUMAN	MSH6	11	700	65.0171	545	38.1137
GBF1_HUMAN	GBF1	9	682	48.9699	887	53.9709
MRCKA_HUMAN	CDC42BPA	5	293	65.6888	227	37.1399
MPRI_HUMAN	IGF2R	6	380	60.5181	268	41.9753
USP9X_HUMAN	USP9X	37	1933	58.0779	1609	44.014
ESYT1_HUMAN	ESYT1	15	547	44.0495	478	57.2377
INF2_HUMAN	INF2	9	552	54.2196	438	46.7858
IMB1_HUMAN	KPNB1	47	2307	58.5834	1743	41.8454
RHG29_HUMAN	ARHGAP29	5	353	32.9941	225	65.0553
GPDM_HUMAN	GPD2	12	286	42.5336	531	54.2057
LAP2A_HUMAN	TMPO	19	1008	46.6414	858	49.9626
VPS11_HUMAN	VPS11	5	224	37.6122	259	58.0901
PSA_HUMAN	NPEPPS	10	389	41.4158	490	53.6658
AL1B1_HUMAN	ALDH1B1	13	488	45.5123	328	49.4669
USO1_HUMAN	USO1	19	1031	32.4334	993	60.1524
IMA1_HUMAN	KPNA2	21	544	42.6425	757	48.882
PLAP_HUMAN	PLAA	22	847	37.4086	861	52.7357
1A34_HUMAN	HLA-A	5	576	38.7245	390	50.8876
DHCR7_HUMAN	DHCR7	5	311	30.3571	236	57.7521
ECM29_HUMAN	ECM29	18	1006	46.3776	585	39.7254
GAPD1_HUMAN	GAPVD1	11	460	41.3919	290	43.9477
RAN_HUMAN	RAN	7	268	31.2125	251	54.1057
FKBP8_HUMAN	FKBP8	9	411	42.3946	445	42.3683
UGDH_HUMAN	UGDH	12	254	39.3673	390	45.3772
STAT1_HUMAN	STAT1	14	451	44.0362	724	40.5944
F120A_HUMAN	FAM120A	8	365	45.2159	373	38.6748
ERF1_HUMAN	ETF1	13	334	36.6459	506	45.6916
AAPK1_HUMAN	PRKAA1	20	467	48.5953	614	33.3451
HD_HUMAN	HTT	9	529	50.0465	234	31.1003
CNOT1_HUMAN	CNOT1	16	560	40.0271	666	40.0895
RBGP1_HUMAN	RABGAP1	9	493	31.6384	443	45.9827
KCC2D_HUMAN	CAMK2D	24	1099	70.0287	1099	5.89018
GCN1L_HUMAN	GCN1L1	18	903	39.7559	702	35.3282
PSD12_HUMAN	PSMD12	29	744	24.6088	737	49.9693
VDAC2_HUMAN	VDAC2	15	595	24.3296	590	49.7558
BAG6_HUMAN	BAG6	7	309	55.3944	363	18.6358
TENS3_HUMAN	TNS3	10	216	51.609	292	22.1835
CCD47_HUMAN	CCDC47	11	255	72.2925	281	1.35118
TBB6_HUMAN	TUBB6	12	2400	42.2552	2565	30.6494
PTRF_HUMAN	PTRF	5	232	30.8527	283	41.9519
NSF_HUMAN	NSF	15	574	37.2128	353	35.5357
DDX5_HUMAN	DDX5	12	385	39.7223	349	32.8093
SERPH_HUMAN	SERPINH1	19	340	62.9837	649	9.51596
RS2_HUMAN	RPS2	7	236	10.1853	305	61.8871
CUL1_HUMAN	CUL1	5	269	25.4768	367	46.3975
CAND1_HUMAN	CAND1	33	1017	31.0611	1186	39.5378
ENPL_HUMAN	HSP90B1	41	1201	33.2443	1448	36.9519
NUCB1_HUMAN	NUCB1	13	246	29.4441	518	40.314
FRYL_HUMAN	FRYL	8	569	54.157	305	15.4459
STK24_HUMAN	STK24	5	240	35.14	249	33.5862
RBP2_HUMAN	RANBP2	16	903	45.4365	714	23.0925
RAGP1_HUMAN	RANGAP1	11	364	25.9105	211	42.4035
DX39A_HUMAN	DDX39A	11	235	40.0364	232	28.2002
M3K5_HUMAN	MAP3K5	8	277	44.5124	318	21.7386
PHB2_HUMAN	PHB2	6	209	16.323	277	49.5858
STAT3_HUMAN	STAT3	18	974	27.7331	894	36.7761
SNTB2_HUMAN	SNTB2	10	266	29.0658	258	35.4405
EI2BG_HUMAN	EIF2B3	11	317	27.5979	343	34.938
SYRC_HUMAN	RARS	41	1015	20.6977	1171	40.0836
TBA4A_HUMAN	TUBA4A	5	5152	-3.3873	4812	64.0847
AP2A2_HUMAN	AP2A2	4	255	17.9632	246	39.3022
ALDH2_HUMAN	ALDH2	12	260	30.2432	398	25.6377
HS90B_HUMAN	HSP90AB1	24	1478	28.7071	1600	26.9137
HS90A_HUMAN	HSP90AA1	20	1185	25.5653	1285	29.7009
TBA1C_HUMAN	TUBA1C	12	6718	29.9881	6125	22.2294
TBA8_HUMAN	TUBA8	7	3152	32.4519	3268	19.7475
ATPB_HUMAN	ATP5B	31	950	16.0003	1043	35.945
NU160_HUMAN	NUP160	12	684	37.5239	617	13.0213
VIME_HUMAN	VIM	158	7079	27.6532	5606	22.6814
BIG1_HUMAN	ARFGEF1	8	530	38.9792	471	10.8964
PLEC_HUMAN	PLEC	38	2055	53.1434	1466	-4.43656
RPB2_HUMAN	POLR2B	6	278	31.7279	337	13.8008
PANK4_HUMAN	PANK4	10	636	26.778	400	18.2462
GFPT2_HUMAN	GFPT2	21	756	4.92436	1373	38.2567
NT5D2_HUMAN	NT5DC2	22	341	19.6216	285	23.3815
OSBL6_HUMAN	OSBPL6	10	477	7.58608	439	34.8881
GFAP_HUMAN	GFAP	24	233	16.1308	843	24.8098
AASS_HUMAN	AASS	12	223	18.6655	681	21.9596
HPCL1_HUMAN	HPCAL1	13	533	13.4872	623	26.0404
OSBL3_HUMAN	OSBPL3	28	1364	8.94343	1022	29.4214
MCM7_HUMAN	MCM7	13	542	20.387	532	17.5767
DLDH_HUMAN	DLD	21	360	6.92094	858	30.8223
C1TC_HUMAN	MTHFD1	8	459	-3.88785	357	41.2669
ACACA_HUMAN	ACACA	22	1181	18.2276	1209	18.6422
TBB4A_HUMAN	TUBB4A	8	4625	24.4356	4464	12.3736
COPB2_HUMAN	COPB2	9	293	10.2783	285	25.2999
KEAP1_HUMAN	KEAP1	11	268	24.8356	228	9.12953
GFPT1_HUMAN	GFPT1	19	1057	-5.39631	1165	38.871
SYF1_HUMAN	XAB2	4	331	11.5267	219	19.8779
CDC23_HUMAN	CDC23	15	338	31.329	275	-0.459203
CSN1_HUMAN	GPS1	21	301	-1.07482	424	30.5676
VDAC1_HUMAN	VDAC1	15	932	2.36845	1036	26.9148
COPD_HUMAN	ARCN1	19	351	18.2318	443	10.9904
NUP85_HUMAN	NUP85	13	388	4.24108	260	23.147
TRIO_HUMAN	TRIO	11	489	29.8391	499	-4.26051
FUBP2_HUMAN	KHSRP	32	1309	-2.74113	1235	28.1095
HUWE1_HUMAN	HUWE1	20	1489	37.0679	492	-11.708
MYOME_HUMAN	PDE4DIP	8	487	29.2536	384	-4.72557
ANR50_HUMAN	ANKRD50	10	451	31.1535	305	-7.25123
ACAD9_HUMAN	ACAD9	21	307	23.9494	317	-1.56853
PUR2_HUMAN	GART	11	284	-8.65807	451	30.923
HSP7C_HUMAN	HSPA8	24	1423	2.6503	1316	17.3195
MSH2_HUMAN	MSH2	17	449	-8.14703	512	25.3297
NCKP1_HUMAN	NCKAP1	5	244	5.49692	210	11.1623
2ABD_HUMAN	PPP2R2D	4	240	32.2202	380	-16.284
NU107_HUMAN	NUP107	6	539	10.7065	512	3.86703
PSD11_HUMAN	PSMD11	13	425	35.5712	545	-21.5714
AKP8L_HUMAN	AKAP8L	8	470	20.4269	383	-7.62195
U520_HUMAN	SNRNP200	7	566	9.25583	517	3.49692
P3H1_HUMAN	LEPRE1	18	661	5.92434	394	4.76374
HDAC6_HUMAN	HDAC6	14	698	13.2186	371	-2.95012
SYMC_HUMAN	MARS	20	531	3.36144	656	5.59811
CYFP1_HUMAN	CYFIP1	4	270	3.88332	266	1.99939
PRP8_HUMAN	PRPF8	4	211	13.245	227	-9.07035
AP3M1_HUMAN	AP3M1	13	329	50.8302	247	-48.49
NU133_HUMAN	NUP133	8	285	-1.38146	369	3.6457
CSN2_HUMAN	COPS2	11	206	-13.3946	222	15.5197
ELP1_HUMAN	IKBKAP	11	659	-6.91321	523	7.8706
VISL1_HUMAN	VSNL1	9	261	-15.97	406	16.6319
CTNB1_HUMAN	CTNNB1	7	570	-8.50397	564	8.78357
HOOK3_HUMAN	HOOK3	10	403	-3.75723	230	3.53804
PYR1_HUMAN	CAD	46	2403	15.0369	1582	-17.7459
DHX15_HUMAN	DHX15	25	813	-15.1596	613	11.9515
GRP78_HUMAN	HSPA5	31	1430	-4.11426	1145	0.313505
PSMD2_HUMAN	PSMD2	40	1293	-4.18339	1503	-0.0189796
NEST_HUMAN	NES	59	1567	20.7763	2707	-25.0526
SF3B3_HUMAN	SF3B3	14	323	29.5418	641	-36.1353
KPYM_HUMAN	PKM	99	4472	-12.5822	3365	3.81641
HSP71_HUMAN	HSPA1A	10	784	-19.0409	535	9.92104
PSMD5_HUMAN	PSMD5	22	304	-17.6903	608	8.40183
NUP98_HUMAN	NUP98	6	366	7.61773	399	-16.9622
MX1_HUMAN	MX1	42	1236	-18.6543	2319	8.23561
UBA7_HUMAN	UBA7	16	560	-17.0907	553	5.46847
P5CS_HUMAN	ALDH18A1	26	679	-36.9136	765	24.0504
MK09_HUMAN	MAPK9	11	236	-14.2155	201	0.747078
K2C8_HUMAN	KRT8	16	653	-47.1037	326	33.0557
GDE_HUMAN	AGL	25	910	6.28619	603	-20.4274
ENOA_HUMAN	ENO1	16	289	-24.4282	263	9.74352
DHX32_HUMAN	DHX32	11	350	-1.0496	418	-15.0134
AP2B1_HUMAN	AP2B1	20	592	-16.6024	752	0.380389
RCN2_HUMAN	RCN2	10	441	22.5696	289	-39.0356
RS4X_HUMAN	RPS4X	5	204	-33.4901	254	16.309
PP6R3_HUMAN	PPP6R3	6	260	-14.7072	381	-2.81891
DNJC7_HUMAN	DNAJC7	37	630	-15.0685	781	-6.30202
AP2A1_HUMAN	AP2A1	5	214	-35.5179	353	12.7689
IFIT3_HUMAN	IFIT3	21	233	-35.3439	890	11.1656
SYEP_HUMAN	EPRS	38	1194	8.12813	1538	-32.3958
GANAB_HUMAN	GANAB	12	416	-17.015	321	-7.51757
MYO6_HUMAN	MYO6	9	418	-36.2404	381	11.2465
TBB5_HUMAN	TUBB	19	6443	4.85553	6831	-30.2156
CRTAP_HUMAN	CRTAP	11	243	46.7954	220	-72.9104
PRS4_HUMAN	PSMC1	28	816	-24.5584	931	-3.12415
CPNE3_HUMAN	CPNE3	13	257	-33.1495	222	4.93956
P2R3A_HUMAN	PPP2R3A	5	263	11.73	272	-39.9443
E2AK4_HUMAN	EIF2AK4	5	322	-5.70753	233	-22.507
PSMD1_HUMAN	PSMD1	22	544	-37.1492	946	7.81936
FXR1_HUMAN	FXR1	19	671	-29.8664	599	0.535298
SHCBP_HUMAN	SHCBP1	9	426	-21.8455	369	-7.7889
RANB9_HUMAN	RANBP9	7	318	-5.59793	234	-27.0672
ANR28_HUMAN	ANKRD28	6	389	-27.5227	464	-7.60991
NU155_HUMAN	NUP155	43	1496	-24.5021	1416	-10.7828
UBR4_HUMAN	UBR4	20	783	18.4943	700	-55.0627
IF2P_HUMAN	EIF5B	6	238	0.510783	253	-37.4594
HNRPL_HUMAN	HNRNPL	12	223	-4.90738	241	-32.5733
SYDC_HUMAN	DARS	42	785	-28.0901	1070	-9.91966
2AAA_HUMAN	PPP2R1A	57	2012	-8.45456	2182	-30.4792
PRS6A_HUMAN	PSMC3	12	338	36.451	264	-76.1428
HNRPU_HUMAN	HNRNPU	5	276	-27.0091	273	-13.2152
HNRL1_HUMAN	HNRNPUL1	9	396	-39.0552	221	-2.09875
PTBP1_HUMAN	PTBP1	15	250	-35.3391	280	-6.80204
UTRO_HUMAN	UTRN	18	1006	19.8386	770	-62.6691
SYIC_HUMAN	IARS	34	1292	-15.9882	1626	-27.255
HNRH1_HUMAN	HNRNPH1	30	1301	-33.9687	1447	-9.71851
LIPB1_HUMAN	PPFIBP1	17	258	-17.949	420	-26.7754
PAR10_HUMAN	PARP10	7	261	-15.6584	350	-29.3365
SYLC_HUMAN	LARS	20	820	-22.6578	900	-22.555
MCM4_HUMAN	MCM4	17	621	-29.3905	671	-17.5609
MCM6_HUMAN	MCM6	23	800	-31.9028	1017	-15.5813
IKKB_HUMAN	IKBKB	11	397	-28.2305	243	-19.9595
SYQ_HUMAN	QARS	22	712	-23.136	793	-25.7552
PDIA6_HUMAN	PDIA6	13	313	-60.124	265	10.2582
RO60_HUMAN	TROVE2	13	329	3.61182	300	-57.2814
ELP3_HUMAN	ELP3	17	362	-30.9211	333	-24.0968
QCR1_HUMAN	UQCRC1	16	388	58.6544	324	-114.53
DHX16_HUMAN	DHX16	6	267	-39.7493	224	-16.3437
TSP1_HUMAN	THBS1	27	983	-4.18465	395	-53.4012
DOCK7_HUMAN	DOCK7	12	369	-30.1581	303	-27.5266
K2C5_HUMAN	KRT5	23	590	-60.2577	657	1.20401
TBCD_HUMAN	TBCD	14	564	-46.808	787	-12.5182
RS3_HUMAN	RPS3	8	215	-55.3435	377	-5.57282
K22E_HUMAN	KRT2	56	2184	-77.5732	2742	16.2692
AL9A1_HUMAN	ALDH9A1	52	1589	-33.5141	1640	-27.9753
K2C6B_HUMAN	KRT6B	10	899	-5.70104	509	-56.5434
LMNA_HUMAN	LMNA	28	555	-19.3418	303	-45.5696
KAP0_HUMAN	PRKAR1A	11	346	-69.4191	245	2.97826
DDB1_HUMAN	DDB1	11	293	-42.5658	440	-24.6895
RNF14_HUMAN	RNF14	18	431	-47.9337	313	-20.5661
G6PD_HUMAN	G6PD	27	574	-34.3591	402	-34.4617
ALBU_HUMAN	ALB	21	214	-54.9236	583	-15.7633
PRS8_HUMAN	PSMC5	14	482	6.17085	608	-77.7629
ADAS_HUMAN	AGPS	11	425	-78.9013	258	5.84591
SC24B_HUMAN	SEC24B	6	343	-43.5353	209	-30.8741
DHX9_HUMAN	DHX9	9	318	-54.6723	426	-20.4062
SPEE_HUMAN	SRM	6	240	-78.2247	347	2.70661
TCPH_HUMAN	CCT7	34	701	-50.741	723	-25.7217
NEMO_HUMAN	IKBKG	10	361	46.4439	281	-123.37
PYRG1_HUMAN	CTPS1	23	829	-31.8364	593	-45.9757
K1C10_HUMAN	KRT10	68	2892	-53.3951	2801	-26.2303
TRI18_HUMAN	MID1	10	215	-72.8129	311	-7.01114
DPOD2_HUMAN	POLD2	13	328	-43.7409	385	-36.1916
DCTN1_HUMAN	DCTN1	25	739	-35.0458	747	-44.9859
SRP54_HUMAN	SRP54	14	263	-69.9852	282	-10.7455
GLGB_HUMAN	GBE1	13	652	-53.9377	400	-27.3589
MRCKB_HUMAN	CDC42BPB	7	316	-15.4721	326	-66.7086
GEMI5_HUMAN	GEMIN5	12	516	-31.6233	600	-53.584
PYRG2_HUMAN	CTPS2	7	396	-76.2974	235	-9.00402
PRS7_HUMAN	PSMC2	19	311	-4.05237	408	-81.3944
2ABA_HUMAN	PPP2R2A	18	435	-65.4015	658	-20.7692
TCPD_HUMAN	CCT4	35	677	-55.1179	1010	-32.6218
TCPA_HUMAN	TCP1	43	1036	-31.1944	958	-58.2477
TCPG_HUMAN	CCT3	44	893	-26.7439	847	-63.8145
DDX3X_HUMAN	DDX3X	16	528	-65.5947	476	-26.8188
SAHH3_HUMAN	AHCYL2	16	272	-77.6546	205	-15.114
FAS_HUMAN	FASN	112	4255	-35.6661	3051	-58.053
TCPZ_HUMAN	CCT6A	34	620	-47.7213	687	-48.3034
UBS3B_HUMAN	UBASH3B	26	726	-66.6505	420	-30.3566
SYK_HUMAN	KARS	25	570	-66.7494	690	-30.3864
PRDX4_HUMAN	PRDX4	19	738	-53.0589	445	-46.4083
RAI14_HUMAN	RAI14	12	512	-55.9878	478	-44.6859
TPM3_HUMAN	TPM3	5	357	-81.6496	242	-19.4107
DPYL3_HUMAN	DPYSL3	21	269	-29.3228	874	-72.8749
DYST_HUMAN	DST	19	882	-7.77287	255	-94.8212
ACTN1_HUMAN	ACTN1	65	3256	-58.8682	3602	-43.7374
SC16A_HUMAN	SEC16A	10	481	-17.775	287	-85.2096
KINH_HUMAN	KIF5B	21	718	-88.7603	799	-15.4181
EDC4_HUMAN	EDC4	10	423	-14.9395	580	-89.6759
EIF3E_HUMAN	EIF3E	38	571	-19.7051	1009	-87.7438
ODO1_HUMAN	OGDH	15	643	-78.5802	590	-28.9244
CLH1_HUMAN	CLTC	81	3254	-65.7424	2714	-44.3855
HNRPF_HUMAN	HNRNPF	20	704	10.1404	768	-120.742
DCTN2_HUMAN	DCTN2	26	681	-87.8701	646	-25.6734
DHB4_HUMAN	HSD17B4	33	1025	-60.4923	558	-53.9373
VATB2_HUMAN	ATP6V1B2	24	800	-72.6883	525	-42.4615
U5S1_HUMAN	EFTUD2	27	718	-78.0911	578	-37.2284
ACTN4_HUMAN	ACTN4	70	3882	-66.0337	4001	-53.2464
PDIA1_HUMAN	P4HB	29	761	-56.0794	824	-63.2304
TPM4_HUMAN	TPM4	7	522	-70.1954	499	-49.4137
IMDH2_HUMAN	IMPDH2	32	881	-98.0304	1124	-25.137
K1C9_HUMAN	KRT9	86	3587	-112.376	3126	-10.7945
K2C1_HUMAN	KRT1	77	3671	-116.124	3304	-11.4833
VATA_HUMAN	ATP6V1A	14	338	-81.9901	379	-46.6482
DLG1_HUMAN	DLG1	8	257	-55.8339	211	-77.352
SNX4_HUMAN	SNX4	24	474	-94.8199	444	-39.8275
MCCB_HUMAN	MCCC2	28	1018	-59.1518	934	-75.6536
TBL1R_HUMAN	TBL1XR1	33	854	-66.4049	645	-68.6356
K1C14_HUMAN	KRT14	21	1114	-94.9889	1084	-42.5585
IF4A1_HUMAN	EIF4A1	13	737	21.3352	710	-161.766
HNRPK_HUMAN	HNRNPK	21	388	-71.5795	419	-72.0685
PRS6B_HUMAN	PSMC4	21	316	-114.912	697	-32.0883
CTRO_HUMAN	CIT	11	278	-63.2012	220	-84.3716
EF2_HUMAN	EEF2	12	281	-73.1243	226	-75.8375
PRDX1_HUMAN	PRDX1	11	434	-116.271	510	-33.4784
PABP1_HUMAN	PABPC1	17	378	-89.7396	475	-61.2834
EIF3D_HUMAN	EIF3D	27	547	-27.795	633	-123.611
KLC4_HUMAN	KLC4	6	202	-114.393	260	-37.9634
SC23B_HUMAN	SEC23B	6	365	-90.8005	440	-61.5912
THUM3_HUMAN	THUMPD3	12	275	-46.5752	249	-109.598
K1C16_HUMAN	KRT16	26	831	-65.0805	482	-97.2927
NEK9_HUMAN	NEK9	25	817	-91.0605	590	-71.5231
ACLY_HUMAN	ACLY	6	267	-95.1101	299	-71.0118
BZW2_HUMAN	BZW2	5	213	-108.154	234	-63.1601
ACTC_HUMAN	ACTC1	4	605	14.6645	785	-187.391
UBP47_HUMAN	USP47	11	452	-43.7678	212	-131.167
ACPH_HUMAN	APEH	30	859	-89.9727	687	-88.6909
BICD2_HUMAN	BICD2	12	471	-102.99	345	-76.7582
SQSTM_HUMAN	SQSTM1	15	281	-114.92	260	-69.4573
ANM5_HUMAN	PRMT5	11	238	-115.123	227	-70.0009
PFKAP_HUMAN	PFKP	10	505	-179.175	558	-6.57942
HCD2_HUMAN	HSD17B10	10	420	-121.988	372	-64.5805
AIMP1_HUMAN	AIMP1	8	343	-28.9077	317	-160.137
CSKP_HUMAN	CASK	12	265	-135.797	409	-53.4537
EIF3L_HUMAN	EIF3L	47	955	-81.375	1251	-116.023
TCPE_HUMAN	CCT5	40	574	-95.8796	708	-102.028
YBOX3_HUMAN	YBX3	4	283	-145.884	261	-52.475
DNMBP_HUMAN	DNMBP	16	378	-73.5469	441	-125.636
PP2AB_HUMAN	PPP2CB	10	676	-95.4871	378	-108.602
SRP68_HUMAN	SRP68	16	303	-133.805	229	-71.521
P4HA2_HUMAN	P4HA2	18	250	-90.532	340	-121.546
EIF3A_HUMAN	EIF3A	26	891	-63.2977	912	-148.962
GOGA3_HUMAN	GOLGA3	17	672	-35.8647	341	-176.997
IMA3_HUMAN	KPNA4	20	421	-124.623	448	-89.6349
FYCO1_HUMAN	FYCO1	21	1032	-55.5691	388	-159.161
KIF11_HUMAN	KIF11	12	320	-98.6353	239	-116.817
SRP72_HUMAN	SRP72	21	302	-112.593	427	-106.962
YBOX1_HUMAN	YBX1	15	512	-185.859	578	-35.2949
PFKAL_HUMAN	PFKL	14	357	-153.254	590	-70.3134
TCPB_HUMAN	CCT2	35	895	-120.576	831	-103.309
RUVB1_HUMAN	RUVBL1	27	530	-136.343	588	-91.6729
BUB1B_HUMAN	BUB1B	14	412	-83.9133	223	-146.823
ACTG_HUMAN	ACTG1	29	1205	-70.2934	1411	-160.912
TCPQ_HUMAN	CCT8	56	774	-109.863	1089	-122.302
SC23A_HUMAN	SEC23A	9	299	-147.038	312	-86.596
GOGA2_HUMAN	GOLGA2	22	566	-113.374	738	-126.066
PDXK_HUMAN	PDXK	10	408	-108.572	487	-133.944
RUVB2_HUMAN	RUVBL2	36	774	-167.552	712	-83.1124
GRAP1_HUMAN	GRIPAP1	17	449	-126.519	398	-126.994
SPTB2_HUMAN	SPTBN1	38	1609	-66.5839	1100	-195.149
MACF1_HUMAN	MACF1	56	1534	-37.8188	761	-224.217
SART3_HUMAN	SART3	12	473	-156.021	499	-120.869
SPTN1_HUMAN	SPTAN1	39	1451	-80.1983	1219	-201.371
EIF3F_HUMAN	EIF3F	27	472	-145.765	746	-142.047
HAT1_HUMAN	HAT1	7	203	-74.1611	324	-215.918
EIF3B_HUMAN	EIF3B	37	743	-159.573	950	-134.07
ACTZ_HUMAN	ACTR1A	4	333	-54.0464	251	-254.602
TERA_HUMAN	VCP	54	1863	-146.198	1473	-162.48
TRXR1_HUMAN	TXNRD1	12	203	-288.985	310	-128.829
MYH10_HUMAN	MYH10	17	415	-208.04	446	-261.927
MYH9_HUMAN	MYH9	57	2078	-185.201	1681	-287.233
EIF3I_HUMAN	EIF3I	10	254	-182.007	312	-354.914
SYVC_HUMAN	VARS	27	412	-382.445	357	-361.268
RINI_HUMAN	RNH1	18	248	-181.449	254	-668.132
EF1G_HUMAN	EEF1G	27	474	-165.824	525	-789.443
EF1D_HUMAN	EEF1D	19	341	-629.723	357	-1094.84
